# Supplementary material for: Discovery of the SARS-CoV‑2 Papain-Like Protease Inhibitor MR1–114: From Structure-Based Design to In Vivo Antiviral Efficacy
Source: J Med Chem. 2026 Mar 26;69(7):8433–50. doi: 10.1021/acs.jmedchem.5c03846 (PMC13071871; doi:10.1021/acs.jmedchem.5c03846)
Supplement: Supplementary file 2 [file jm5c03846_si_002.csv]

Compound	SMILES	Enzyme inhibition IC50 (µM)	CC50 (µM)
9	C[C@H](C1=CC(N(C)C2=CN(C)N=C2)=CC(C3=CC=CS3)=C1)NC(C4=C(C)C=CC(N5CCN(C)CC5)=C4)=O	0.027 ± 0.005	18.09
10	C[C@H](C1=CC(OC2=CN(C)N=C2)=CC(C3=CC=CS3)=C1)NC(C4=C(C)C=CC(N5CCN(C)CC5)=C4)=O	0.053 ± 0.003	13.51
11	C[C@H](C1=CC(CC2=CN(C)N=C2)=CC(C3=CC=CS3)=C1)NC(C4=C(C)C=CC(N5CCN(C)CC5)=C4)=O	0.052 ± 0.004	23.38
12	C[C@@H](NC(C1=C(C)C=CC(N2CCN(C)CC2)=C1)=O)C3=CC(C#CC4=CN(C)N=C4)=CC(C5=CC=CS5)=C3	0.019 ± 0.003	12.12
13	C[C@@H](NC(C1=C(C)C=CC(N2CCN(C)CC2)=C1)=O)C3=CC(C#CC4=CN(C)N=C4)=CC(C5=NN(C=C5)C)=C3	0.038 ± 0.006	36.35
14	C[C@@H](NC(C1=C(C)C=CC(N2CCN(C)CC2)=C1)=O)C3=CC(C#CC4=CN(C)N=C4)=CC(C5=CCOCC5)=C3	0.035 ± 0.003	25.97
15	C[C@@H](NC(C1=C(C)C=CC(N2CCN(C)CC2)=C1)=O)C3=CC(C#CC4=CN(C)N=C4)=CC(C5=CN(C)N=C5)=C3	0.037 ± 0.002	34.54
16	C[C@@H](NC(C1=C(C)C=CC(N2CCN(C)CC2)=C1)=O)C3=CC(C#CC4CC4)=CC(C5=CN(C)N=C5)=C3	0.039 ± 0.006	17.01
17	C[C@@H](NC(C1=C(C)C=CC(N2CCN(C)CC2)=C1)=O)C3=CC(C#CC)=CC(C4=CN(C)N=C4)=C3	0.039 ± 0.006	35.09
18	C[C@@H](NC(C1=C(C)C=CC(OC2CCN(C)CC2)=C1)=O)C3=CC(C#CC4=CN(C)N=C4)=CC(C5=CN(C)N=C5)=C3	0.18 ± 0.03	18.24
19	CN1C2CN(C3=CC(C(N[C@H](C)C4=CC(C#CC5=CN(C)N=C5)=CC(C6=CN(C)N=C6)=C4)=O)=C(C)C=C3)CC1C2	0.015 ± 0.001	32.44
20	C[C@@H](NC(C1=C(C)C=CC(N2CC3N(C)C(C3)C2)=C1)=O)C4=CC(C#CC5=CN(C)N=C5)=CC(C6=CCOCC6)=C4	0.026 ± 0.003	38.7
21	CN1C2CN(C3=CC(C(N[C@H](C)C4=CC(C#CC5=CN(C)N=C5)=CC(C6=CC(C)=CC=C6)=C4)=O)=C(C)C=C3)CC1C2	0.024 ± 0.002	4.51
22	CN1C2CN(C3=CC(C(N[C@H](C)C4=CC(C#CC5=CN(C)N=C5)=CC(C6=CC(O)=CC(C(F)(F)F)=C6)=C4)=O)=C(C)C=C3)CC1C2	0.030 ± 0.004	3.75
23	CN1C2CN(C3=CC(C(N[C@H](C)C4=CC(C#CC5=CN(C)N=C5)=CC(C6=CC(Cl)=CN=C6N)=C4)=O)=C(C)C=C3)CC1C2	0.013 ± 0.001	7.65
24	CN1C2CN(C3=CC(C(N[C@H](C)C4=CC(C#CC5=CN(C)N=C5)=CC(C6=C(F)C=CC(Cl)=C6)=C4)=O)=C(C)C=C3)CC1C2	0.008 ± 0.0007	4.9
25	CN1C2CN(C3=CC(C(N[C@H](C)C4=CC(C#CC5=CN(C)N=C5)=CC(C6=CC=CC(Cl)=C6)=C4)=O)=C(C)C=C3)CC1C2	0.025 ± 0.002	3.73
26	CN1N=CC(C2=CC(C3(CC3)NC(C4=C(C)C=CC(N5CCN(C)CC5)=C4)=O)=CC(C#CC6=CN(C)N=C6)=C2)=C1	0.018 ± 0.002	44.17
